# Supplementary material for: Multi-Organ Transcriptomic Analysis of Greater Amberjack (Seriola dumerili) with Different Growth Rates
Source: Animals (Basel). 2026 Feb 6;16(3):516. doi: 10.3390/ani16030516 (PMC12896609; doi:10.3390/ani16030516)
Supplement: Supplementary file 1 [file animals-16-00516-s001.zip › Supplementary tables.xlsx]

## Sheet: Table S1
Supplementary Table S1. The primers used in this study for qPCR
Gene Name	Accession number	Primer name	Sequence（5'—3'）	Amplicon
ghrh	XM_022745033.1	ghrh-F	TTTGTTGCCTGGTCATGTCTT	157
		ghrh-R	CGTAACTCTGCTCGCTCCCT
sst1.1	XM_022738617.1	sst1.1-F	GAGGCTCTGGAGGAGGAGAACTT	162
		sst1.1-R	TCAGCAGGAGGTGAAGGTCTTCC
sst1.2	XM_022738635.1	sst1.2-F	ACAGAGACCAGGACCAGTACCAGAA	226
		sst1.2-R	TCAACAGACCGCTCCAGGTTCATC
sst1a	XM_022755045.1	sst1a-F	CACACAGACTGCGAAGCGATT	170
		sst1a-R	TGTCTCTGGGTTCTTTGAGGATA
sst5	XM_022760733.1	sst5-F	ATCTCGCTCACTTGCTCTTGC	104
		sst5-R	CTCCCTGACTCCCACCTCTT
sst7	XM_022741849.1	sst7-F	TCCTCGTGATGTTAGCAGCTCTCA	220
		sst7-R	TCCAGCGGTTCCTCAAGATCCA
ghrhr	XM_022759603.1	ghrhr-F	TCCTTCTATCACAGCCGTCG	138
		ghrhr-R	CGAGTCCTCATTGATGTCCC
gh	MW311089.1	gh-F	GGAAGACCAGCGTCAACTCAAC	149
		gh-R	ACTCCCAAGACTCCACCAATCG
ghra	XM_022757642.1	ghra-F	AGGAGACATTCCGCTGTTGGT	301
		ghra-R	TTCAGGATGGTCCAGTTTAGAGA
ghrb	XM_022744460.1	ghrb-F	AAGAAAGGGAAGCTGAGGGAGT	185
		ghrb-R	GGAGAGCAGTTGGAGGATAGGG
igf1	XM_022749759.1	igf1-F	TAGCCACACCCTCTCACTACTG	129
		igf1-R	AAGCCTCTCTCTCCACACACAA
igf2	XM_022754221.1	igf2-F	TGGGATCGTAGAGGAGTGTTGT	121
		igf2-R	CACGGGAATGACCTGTAGAGAG
igfbp2	XM_022752865.1	igfbp2-F	CAGCCAGAGGAACGACATCA	154
		igfbp2-R	AGCCTCCTCTTCCACATAGTCAT
LOC111224875	XM_022749564.1	LOC111224875-F	GATGCTAAAGGGAGGATGCTG	156
		LOC111224875-R	GTCCAGGTGGGATCAATACAAA
tyrobp	XM_022761972.1	tyrobp-F	GCCTCTCTCTCACATTTCCTCC	113
		tyrobp-R	ACCACACTCTTGCTGTCCATC
il1rl2	XM_022740316.1	il1rl2-F	TTGGTGGATGACATTGGCA	215
		il1rl2-R	TCTGCTCTCATACCCACTTCG
LOC111218362	XM_022740635.1	LOC111218362-F	GCGAAAGGACGAGGTAAAAG	140
		LOC111218362-R	ACAGGTGTGGTTGCTCAGGT
LOC111222916	XM_022746827.1	LOC111222916-F	CAAGGTCTTGGTCGGTATAGGTA	149
		LOC111222916-R	TCTGGGTAGTATGTGGTGTAGTCC
socs1b	XM_022738044.1	socs1b-F	AGCCAAGAGCCAACAGAGAAG	110
		socs1b-R	TTGTGAGCGTCAGCACCAGT
cyp7a1	XM_022761810.1	cyp7a1-F	GAGCAAGGCAAGAACTCACG	262
		cyp7a1-R	GGAAGCACTGGAAAGACGC
fabp10a	XM_022764333.1	fabp10a-F	TTTACGCTCAGGAGAACTACGA	138
		fabp10a-R	GGGTCTTGGAGGTGACAACATA
cyp1a	XM_022745348.1	cyp1a-F	CTGCCCTTCACTATCCCACA	144
		cyp1a-R	TGGGTTGAACAAGGATGGAT
ugp2a	XM_022760628.1	ugp2a-F	AAACTGAACGGAGGTCTGGG	153
		ugp2a-R	CATCAGAACGAGCGGAACG
gpx1a	XM_022746654.1	gpx1a-F	ACCTCCACTCTCGTTATTCCG	179
		gpx1a-R	CTTTCCATTCACATCCACCTTC
tnfb	XM_022746377.1	tnfb-F	TACACAACCGCACCAAGCC	141
		tnfb-R	CAGGACACCTCCCAAACAAA
LOC111231248	XM_022758291.1	LOC111231248-F	CTGTCGTTGCCTCTCTCACCT	163
		LOC111231248-R	TGTGGACAGAAGACACTTGGCT
LOC111227990	XM_022753756.1	LOC111227990-F	GCCAGCAAAACCCTCATACC	151
		LOC111227990-R	ATCTCACCCATCCTTCCACG
map4k3	XM_022752848.1	map4k3-F	GCCATTCCCACACACAAGC	106
		map4k3-R	TACGCACTACGCAGCACTTT
pi4kb	XM_022747405.1	pi4kb-F	TCAACAGAGCGCACCAGTC	154
		pi4kb-R	CAGAAGGAGGTGTGGTTTGC
zgc:101810	XM_022764104.1	zgc:101810-F	ATGAACCCAACCAAGAACCG	111
		zgc:101810-R	ACCCTGAGCATACAGAGTGAGC
myo1h	XM_022753914.1	myo1h-F	ACCTACTGTGTTGTGGGTTTCC	250
		myo1h-R	CTGGCTGCTTGGACTCATTAG
LOC111217845	XM_022739840.1	LOC111217845-F	GGAAATGTCCGCCACTACC	176
		LOC111217845-R	CCGTCCCATCTCCGTTCA
itgb1bp1	XM_022750755.1	itgb1bp1-F	GTGGGAGCCATTGAGAAGTTAC	185
		itgb1bp1-R	ACATCACACTGGTCCAACGAG
ifi44c2	XM_022751241.1	ifi44c2-F	TCATCACCGCCTACAACGC	212
		ifi44c2-R	CAGGAACACCAAAGCACCATA
irf1b	XM_022762303.1	irf1b-F	TGGATGTTTAGCAGTTTAGACGG	168
		irf1b-R	GTTCCAGGTATCGTTTGAGGG
LOC111238154	XM_022767558.1	LOC111238154-F	AGGACTGAGTTTGCGGCGA	132
		LOC111238154-R	CTTGTCTGCTCTGGTAGGGTTC
LOC111231248	XM_022758291.1	LOC111231248-F	CTGTCGTTGCCTCTCTCACCT	164
		LOC111231248-R	TGTGGACAGAAGACACTTGGCT
idh1	XM_022740274.1	idh1-F	CCCATAGCCTCCATCTTTGC	178
		idh1-R	GAGTCACATTTGGCATTCCTTT
pklr	XM_022756751.1	pklr-F	GGAGATGGTCAAAGCAGGAAT	132
		pklr-R	CGGTAATACAAAGGGTCAGGG
bcl3	XM_022764677.1	bcl3-F	GTGCTCTCTCAATCCTCATCCT	265
		bcl3-R	GGGCTGTATTCCCACTGTATG
fgfr4	XM_022762256.1	fgfr4-F	TGGAGTTTGAGTTGCCCTATGA	130
		fgfr4-R	CAGTCCTTGTTGATGCCGTAA
fgf19	XM_022745302.1	fgf19-F	TACTCATCGCACACTTACAGCA	287
		fgf19-R	TTTCCAAAGGAGTCCATCGTT
acsl5	XM_022742674.1	acsl5-F	GAGACCCCAAGGGAGCAAT	189
		acsl5-R	AGAATCCCACCTTAGCACCA
aldob	XM_022751572.1	aldob-F	TTCCACGAGACGCTCTACCA	220
		aldob-R	TCAGCACACACCTCCACTTG
acot20	XM_022769313.1	acot20-F	TCTGAAACCAACGAGAGAGGAT	103
		acot20-R	GACCCTTTCCTGGTGGTATGA
β-actin	KX570957	β-actin-F	TGATGAAGCCCAGAGCAAGAG	113
		β-actin-R	CGTTGTAGAAGGTGTGATGCCA

## Sheet: Table S2
Supplementary Table S2. List of the top 10 successfully annotated up- and down-regulated DEGs in the hypothalamus, pituitary, and liver tissues of Fast- (F) and Slow- (S) growing greater amberjack
Gene Names	log2(FC)	Gene annotation
SH vs. FH
lyz	6.06393	Lysozyme C
c9	6.00823	Complement component C9
LOC111236873	5.92724	Apolipoprotein B-100-like
LOC111229209	5.80964	Complement C3-like
fgg	5.68324	Fibrinogen gamma chain
cp	5.67977	Ceruloplasmin
LOC111217615	5.65536	Pentraxin fusion protein-like
fgb	5.56741	Fibrinogen beta chain
hp	5.56406	Haptoglobin
f2	5.51579	Prothrombin
lag3	-2.39096	Lymphocyte activation gene 3 protein
LOC111231070	-2.44006	Chemokine XC receptor 1-like
LOC111227165	-2.51563	Interferon-induced protein 44-like
LOC111233274	-2.67775	E3 ubiquitin-protein ligase TRIM39-like
LOC111227990	-2.87033	C-C motif chemokine 24-like
LOC111229436	-2.88332	CMRF35-like molecule 8
NewGene_5750	-3.12646	Tripartite motif-containing protein 35-like, partial
LOC111230425	-3.83556	Interferon-induced protein 44-like
LOC111222916	-4.3554	Up-regulator of cell proliferation-like
LOC111224858	-4.58208	NACHT, LRR and PYD domains-containing protein 3-like
SP vs. FP
LOC111235596	3.16092	Actin-related protein 2-like
LOC111218147	3.07153	Gonadotropin-releasing hormone II receptor-like
nptx2b	2.66988	Neuronal pentraxin-2-like
LOC111239372	2.3714	Tripartite motif-containing protein 75-like, partial
sostdc1b	2.27575	Sclerostin domain-containing protein 1-like
LOC111223890	2.2262	Echinoderm microtubule-associated protein-like 6
fam46c	2.15047	Protein FAM46C-like
macf1b	2.1161	Microtubule actin crosslinking factor 1b
myo1h	2.11149	Myosin IHa
kndc1	2.09718	Non-catalytic C-lobe domain containing 1
LOC111239493	-2.11519	Dispanin subfamily A member 2b-like
hamp	-2.12804	Hamp hepcidin antimicrobial peptide
LOC111231293	-2.2764	C-X-C motif chemokine 10-like
LOC111231248	2.34369	C-X-C motif chemokine 10-like
LOC111234830	-2.37675	Olfactomedin-4-like
LOC111231248	-2.40484	C-C motif chemokine 24-like
LOC111233356	-2.41127	Myelin-oligodendrocyte glycoprotein-like
NewGene_4243	-2.4412	Dorsalis probable E3 ubiquitin-protein ligase ARI5
LOC111230425	-2.56887	Interferon-induced protein 44-like
LOC111230008	-3.31307	Trichohyalin-like
SL vs. FL
LOC111228644	8.31197	Zona pellucida sperm-binding protein 4-like
LOC111228595	6.52613	Zona pellucida sperm-binding protein 3-like
calml4	3.83966	Calmodulin-like 4a
vtg3	3.22928	Vitellogenin 3, phosvitinless
LOC111224749	3.08305	Nots nothepsin
LOC111237257	2.98441	Lipocalin-like
klf9	2.98005	Kruppel-like factor 9
retreg1	2.96564	Reticulophagy regulator 1
cnstb	2.84538	Consortin, connexin sorting protein b
LOC111237667	2.77763	Heme oxygenase-like
polr2h	-2.88247	DNA-directed RNA polymerases I, II, and III subunit RPABC3
nrcama	-3.07217	Neuronal cell adhesion molecule a
LOC111235662	-3.2088	Probable E3 ubiquitin-protein ligase RNF144A-A
mgp	-3.27125	Matrix Gla protein
LOC111232074	-3.29051	Serine protease 53-like
hspa5	-3.32967	heat shock protein 5
cdh11	-3.5394	Cap-specific mRNA
LOC111231350	-3.54294	Up-regulator of cell proliferation-like
LOC111218021	-4.3967	Target of Nesh-SH3-like
LOC111230425	-4.83665	Interferon-induced protein 44-like

## Sheet: Table S3
Supplementary Table S3. GO analysis of DEGs in the SH vs. FH comparison group in this study
GO ID (level 1)	GO Term (level1)	GO ID (level 2)	GO Term (level 2)	Number of SH vs. FH (up)	Number of SH vs. FH (down)	Genes of SH vs. FH up	Genes of SH vs. FH down
GO:0005575	cellular component	GO:0005622	intracellular	8	46	gene-eps8l2;gene-LOC111219555;gene-LOC111217908;gene-LOC111222305;NewGene_5072;gene-LOC111217519;gene-LOC111224471;gene-a1cf	gene-LOC111239984;gene-LOC111221465;gene-ropn1l;gene-pik3ap1;gene-LOC111240029;gene-ciita;gene-LOC111236514;gene-LOC111238461;gene-LOC111227045;gene-nup37;gene-arid5a;NewGene_2728;gene-socs1;gene-LOC111239430;gene-tyrobp;gene-LOC111216518;gene-LOC111219793;gene-LOC111234263;gene-LOC111218937;gene-LOC111219161;gene-LOC111225667;gene-psme1;gene-psme2;gene-LOC111231296;gene-LOC111222236;gene-LOC1112…
GO:0005575	cellular component	GO:0032991	protein-containing complex	8	14	gene-LOC111237521;gene-LOC111235819;gene-eps8l2;gene-a1cf;gene-c9;gene-LOC111217519;gene-fgb;gene-fgg	gene-LOC111224654;gene-LOC111239430;NewGene_2728;gene-LOC111239463;gene-psme2;gene-nup37;gene-psme1;gene-LOC111219484;gene-LOC111226644;gene-LOC111232852;gene-LOC111217925;gene-LOC111236841;gene-LOC111238053;gene-LOC111226944
GO:0005575	cellular component	GO:0110165	cellular anatomical entity	58	178	gene-serpind1;gene-LOC111235834;gene-LOC111224860;gene-LOC111239401;gene-fgg;gene-LOC111217323;gene-plg;gene-LOC111235558;gene-LOC111217908;gene-LOC111237521;gene-dgat2;gene-LOC111217569;gene-LOC111237279;gene-LOC111217615;gene-LOC111217075;gene-fgb;NewGene_5072;gene-LOC111222305;gene-LOC111230606;gene-LOC111221785;gene-LOC111229407;gene-LOC111231161;gene-f2;gene-LOC111230973;gene-hpx;gene-LOC111…	gene-LOC111226967;gene-jak3;gene-LOC111238842;gene-LOC111218165;gene-LOC111239358;gene-LOC111227883;gene-gpr18;gene-LOC111226964;gene-LOC111234299;gene-LOC111220375;gene-LOC111224230;gene-LOC111217841;gene-LOC111220973;gene-selplg;gene-LOC111236683;gene-LOC111231732;gene-LOC111232050;gene-crtam;gene-LOC111230177;gene-il4i1;gene-LOC111229355;gene-LOC111239426;gene-LOC111222920;gene-mpeg1;gene-LOC1…
GO:0003674	molecular function	GO:0003824	catalytic activity	32	49	gene-plg;gene-aoc1;gene-xdh;gene-dgat2;gene-LOC111222305;gene-LOC111217075;gene-fah;gene-LOC111237093;gene-LOC111219034;gene-LOC111219831;gene-hoga1;gene-LOC111225847;gene-f2;gene-LOC111238335;gene-LOC111221785;gene-LOC111231161;gene-LOC111222248;gene-LOC111231955;gene-lyz;gene-LOC111224228;gene-LOC111220593;gene-hgd;gene-LOC111232924;gene-LOC111237520;gene-tdo2;gene-LOC111235398;gene-LOC11123389…	gene-LOC111235449;gene-flt3;gene-LOC111224369;gene-LOC111236308;NewGene_1440;gene-hck;gene-LOC111235676;gene-LOC111236782;gene-LOC111238356;gene-LOC111222236;gene-LOC111229132;gene-LOC111225667;gene-LOC111221079;gene-rhoh;gene-LOC111239425;gene-pik3ap1;gene-LOC111238068;gene-LOC111224378;gene-acp5;gene-LOC111239430;NewGene_274;gene-LOC111227045;gene-LOC111216343;gene-LOC111228545;gene-LOC11122097…
GO:0003674	molecular function	GO:0005198	structural molecule activity	0	1	--	gene-LOC111232852
GO:0003674	molecular function	GO:0005215	transporter activity	8	6	gene-rbp4;gene-slc26a3;gene-LOC111217519;gene-hpx;gene-LOC111217569;gene-LOC111218168;gene-LOC111217908;gene-LOC111236873	gene-LOC111236833;gene-LOC111231439;gene-LOC111217652;gene-LOC111230231;gene-LOC111239425;gene-LOC111232413
GO:0003674	molecular function	GO:0005488	binding	50	153	gene-LOC111217908;gene-LOC111237521;gene-LOC111217569;gene-xdh;gene-fgg;gene-aoc1;gene-LOC111222425;gene-LOC111221785;gene-LOC111230606;gene-LOC111231161;gene-f2;NewGene_5182;gene-hpx;gene-LOC111225847;gene-LOC111235784;gene-eps8l2;gene-LOC111223677;gene-LOC111230580;gene-LOC111219234;gene-LOC111223809;gene-LOC111237093;gene-LOC111217615;gene-LOC111219034;gene-LOC111217075;gene-LOC111230100;gene-…	gene-arid5a;NewGene_4026;gene-LOC111236417;gene-LOC111226154;gene-LOC111218937;NewGene_2504;gene-LOC111217741;gene-LOC111224655;gene-LOC111217501;NewGene_430;gene-LOC111225667;gene-LOC111235606;gene-LOC111226174;gene-LOC111231239;gene-LOC111224875;gene-LOC111229734;gene-tmem173;NewGene_3779;gene-LOC111216390;gene-LOC111239961;gene-arhgef16;gene-LOC111219512;gene-dstn;gene-LOC111238701;gene-LOC111…
GO:0003674	molecular function	GO:0016209	antioxidant activity	0	1	--	gene-LOC111229003
GO:0003674	molecular function	GO:0038024	cargo receptor activity	5	1	gene-LOC111237520;gene-LOC111238959;gene-vtn;gene-LOC111219234;gene-LOC111237515	gene-LOC111230538
GO:0003674	molecular function	GO:0060089	molecular transducer activity	3	34	gene-LOC111230973;gene-LOC111218892;gene-LOC111234152	gene-LOC111216653;gene-ccr7;gene-gpr18;gene-LOC111233822;gene-LOC111227883;gene-LOC111232849;gene-LOC111218165;gene-LOC111233242;gene-LOC111232852;gene-LOC111232050;gene-LOC111231732;gene-LOC111216695;gene-LOC111231439;gene-LOC111235822;gene-LOC111226944;gene-LOC111236056;gene-LOC111234212;gene-LOC111231070;NewGene_2728;gene-LOC111232100;gene-gpr84;gene-LOC111238999;gene-LOC111224605;gene-LOC1112…
GO:0003674	molecular function	GO:0098772	molecular function regulator	14	29	gene-LOC111239822;gene-LOC111231429;gene-LOC111229407;gene-LOC111238766;gene-LOC111235819;gene-itih2;gene-LOC111229209;gene-LOC111223677;gene-c5;gene-LOC111223969;gene-LOC111239401;gene-LOC111235834;gene-LOC111221726;gene-LOC111236199	gene-LOC111228981;NewGene_6770;gene-LOC111224875;gene-LOC111226967;gene-LOC111230035;gene-LOC111226478;gene-LOC111238842;gene-LOC111227989;gene-LOC111238053;gene-LOC111230018;gene-LOC111229067;gene-LOC111218933;gene-arhgef16;gene-LOC111227990;gene-LOC111227047;gene-LOC111216390;gene-LOC111229124;gene-LOC111231273;gene-LOC111226964;gene-LOC111227107;gene-LOC111217501;NewGene_5499;gene-LOC111231293…
GO:0003674	molecular function	GO:0140110	transcription regulator activity	0	14	--	gene-LOC111218937;gene-LOC111227511;gene-irf8;gene-LOC111231735;NewGene_4026;gene-LOC111217237;gene-LOC111229737;gene-LOC111224654;gene-LOC111234299;gene-LOC111236514;gene-LOC111232852;gene-LOC111230177;gene-LOC111219161;gene-ciita
GO:0008150	biological process	GO:0000003	reproduction	1	2	gene-shbg	gene-ropn1l;gene-pik3ap1
GO:0008150	biological process	GO:0002376	immune system process	9	51	gene-LOC111229209;gene-vtn;gene-LOC111235819;gene-LOC111217908;gene-LOC111229407;gene-gfi1b;NewGene_5072;gene-c9;gene-LOC111219234	gene-LOC111219793;gene-LOC111230086;gene-flt3;gene-LOC111218937;gene-LOC111231219;gene-LOC111224316;gene-LOC111219484;gene-LOC111231248;gene-LOC111224317;gene-LOC111231239;gene-gab3;gene-pik3ap1;gene-LOC111227196;gene-LOC111226478;gene-LOC111240029;NewGene_3881;gene-LOC111227045;gene-LOC111229124;gene-LOC111236514;gene-ciita;gene-tyrobp;gene-LOC111239430;NewGene_2728;gene-LOC111232361;gene-LOC111…
GO:0008150	biological process	GO:0007610	behavior	1	0	gene-eps8l2	--
GO:0008150	biological process	GO:0008152	metabolic process	38	48	gene-itih2;gene-fgg;gene-plg;gene-aoc1;gene-xdh;gene-LOC111225847;gene-LOC111219831;gene-LOC111230606;gene-LOC111238335;gene-LOC111221785;gene-LOC111231161;gene-f2;NewGene_5182;gene-LOC111217075;gene-fgb;gene-fah;gene-LOC111222305;gene-LOC111219034;gene-LOC111237093;gene-LOC111237520;gene-tdo2;gene-hgd;gene-LOC111232924;gene-LOC111235398;gene-LOC111231955;gene-lyz;gene-LOC111222248;gene-LOC111221…	gene-LOC111217741;gene-LOC111236308;gene-LOC111224369;gene-LOC111235449;gene-flt3;gene-LOC111231114;gene-LOC111235676;gene-hck;gene-LOC111234263;gene-LOC111236782;gene-LOC111229132;gene-LOC111225667;gene-LOC111222236;gene-LOC111224378;gene-LOC111238068;gene-pik3ap1;NewGene_2728;gene-LOC111239430;gene-acp5;gene-LOC111228545;gene-LOC111226644;gene-LOC111236514;gene-LOC111235179;gene-LOC111240356;ge…
GO:0008150	biological process	GO:0009987	cellular process	43	132	gene-LOC111224471;gene-a1cf;gene-slc26a3;gene-LOC111218892;gene-LOC111237663;gene-LOC111237515;gene-LOC111233897;gene-c9;gene-shbg;gene-LOC111237759;gene-vtn;gene-LOC111218168;gene-lyz;gene-LOC111221726;gene-LOC111222248;gene-map10;gene-LOC111235398;gene-tdo2;gene-LOC111237520;gene-LOC111238959;gene-LOC111232924;gene-hgd;gene-LOC111219234;gene-LOC111219034;gene-fah;gene-fgb;gene-LOC111222305;gene…	gene-xaf1;gene-tyrobp;gene-LOC111221465;gene-LOC111238068;gene-LOC111238892;gene-pik3ap1;gene-LOC111238999;gene-LOC111240029;gene-LOC111217652;gene-LOC111216464;gene-gab3;gene-pstpip2;gene-gpr18;gene-LOC111227883;gene-anln;gene-LOC111239855;gene-LOC111226964;gene-LOC111234299;gene-LOC111226967;gene-LOC111232174;gene-jak3;gene-LOC111238842;NewGene_5761;gene-LOC111218165;gene-crtam;gene-LOC11123173…
GO:0008150	biological process	GO:0022414	reproductive process	1	2	gene-shbg	gene-pik3ap1;gene-ropn1l
GO:0008150	biological process	GO:0022610	biological adhesion	1	7	gene-LOC111230580	gene-crtam;gene-LOC111217925;gene-LOC111236417;gene-LOC111221465;gene-LOC111217474;gene-LOC111224230;gene-themis2
GO:0008150	biological process	GO:0023052	signaling	6	77	gene-LOC111218892;gene-LOC111237663;gene-LOC111230973;gene-LOC111223677;gene-eps8l2;gene-LOC111230580	gene-LOC111232849;gene-tmem173;gene-skap2;gene-LOC111235326;NewGene_6770;gene-LOC111233242;gene-LOC111235278;gene-LOC111224875;gene-LOC111216653;gene-ccr7;gene-LOC111216390;gene-LOC111233822;gene-LOC111217925;gene-LOC111218933;gene-LOC111231293;NewGene_5499;gene-LOC111231439;gene-LOC111235822;gene-LOC111226944;gene-LOC111236056;gene-cxcl13;gene-LOC111232852;gene-LOC111216695;gene-LOC111224736;gen…
GO:0008150	biological process	GO:0032501	multicellular organismal process	15	29	gene-LOC111219555;gene-eps8l2;gene-LOC111223677;gene-f2;gene-LOC111235819;gene-LOC111237521;gene-shbg;gene-aldh8a1;gene-gfi1b;NewGene_5072;gene-LOC111217075;gene-fgg;gene-plg;gene-fgb;gene-spp2	gene-ccr7;gene-tyrobp;NewGene_2728;gene-rbck1;gene-anln;gene-LOC111237549;gene-nup37;gene-LOC111227045;gene-dlk2;gene-LOC111226644;gene-LOC111236514;gene-tmem173;gene-jak3;gene-pik3ap1;gene-ropn1l;gene-LOC111228981;gene-LOC111224654;gene-LOC111217440;gene-gab3;gene-LOC111232413;gene-LOC111225667;gene-LOC111230177;gene-LOC111232852;gene-flt3;gene-LOC111231439;gene-LOC111217501;gene-LOC111234215;ge…
GO:0008150	biological process	GO:0032502	developmental process	7	27	gene-gfi1b;gene-LOC111219555;NewGene_5072;gene-eps8l2;gene-LOC111235819;gene-aldh8a1;gene-shbg	gene-gab3;gene-LOC111224654;gene-LOC111217440;gene-LOC111226646;gene-LOC111230177;gene-LOC111232852;gene-LOC111225667;gene-LOC111232413;gene-LOC111218937;gene-flt3;gene-LOC111217501;gene-LOC111227107;NewGene_2728;gene-tyrobp;gene-ccr7;gene-LOC111236514;gene-dlk2;gene-LOC111226644;gene-LOC111227045;gene-nup37;gene-LOC111237549;gene-rbck1;gene-anln;gene-jak3;gene-LOC111228981;gene-ropn1l;gene-pik3a…
GO:0008150	biological process	GO:0040007	growth	1	1	gene-shbg	gene-LOC111226646
GO:0008150	biological process	GO:0040011	locomotion	1	28	gene-LOC111219555	gene-pik3ap1;gene-LOC111224875;gene-ropn1l;gene-LOC111231238;gene-LOC111226967;gene-LOC111238842;gene-LOC111226478;gene-LOC111227989;gene-LOC111227990;gene-LOC111232100;gene-LOC111229124;gene-LOC111236514;gene-LOC111227883;gene-LOC111216390;gene-LOC111233822;gene-ccr7;gene-LOC111226964;gene-LOC111231070;NewGene_2728;gene-LOC111236056;gene-LOC111224230;gene-LOC111227793;gene-LOC111231219;gene-LOC1…
GO:0008150	biological process	GO:0044419	interspecies interaction between organisms	4	12	gene-lyz;NewGene_5072;gene-LOC111237663;gene-LOC111217908	gene-ciita;gene-acod1;gene-LOC111227045;gene-gpr84;NewGene_2728;gene-tyrobp;gene-LOC111224317;gene-LOC111219793;gene-LOC111224230;gene-LOC111224875;gene-LOC111224316;gene-tmem173
GO:0008150	biological process	GO:0048511	rhythmic process	1	0	gene-LOC111217908	--
GO:0008150	biological process	GO:0050896	response to stimulus	24	96	gene-LOC111229209;gene-LOC111223677;gene-LOC111230580;gene-eps8l2;gene-LOC111218168;gene-vtn;gene-f2;gene-LOC111230973;gene-LOC111229407;gene-LOC111221785;NewGene_5072;gene-fgb;gene-LOC111217075;gene-LOC111233897;gene-c9;gene-LOC111219234;gene-LOC111218892;gene-LOC111237663;gene-LOC111219555;gene-LOC111237521;gene-LOC111217908;gene-plg;gene-lyz;gene-fgg	gene-LOC111233822;gene-LOC111217925;gene-LOC111216390;gene-LOC111218933;gene-LOC111216653;gene-ccr7;gene-skap2;gene-LOC111224875;gene-LOC111235278;gene-LOC111233242;gene-LOC111235326;NewGene_6770;gene-LOC111232849;gene-tmem173;gene-acod1;gene-cxcl13;gene-LOC111232852;gene-LOC111229003;gene-LOC111216695;gene-LOC111224736;gene-LOC111239463;gene-LOC111226944;gene-LOC111235822;gene-LOC111236056;gene-…
GO:0008150	biological process	GO:0051179	localization	19	38	gene-LOC111217569;gene-LOC111237520;gene-LOC111238959;gene-LOC111217908;gene-rbp4;gene-LOC111222305;NewGene_5072;gene-LOC111224471;gene-slc26a3;gene-LOC111219234;gene-LOC111237515;gene-LOC111217519;gene-hpx;gene-vtn;gene-eps8l2;gene-LOC111218168;gene-LOC111230606;gene-LOC111235819;gene-LOC111236873	gene-pik3ap1;gene-LOC111239425;gene-ropn1l;gene-LOC111226478;gene-LOC111232568;gene-LOC111229124;gene-LOC111236514;NewGene_2728;gene-LOC111230538;gene-tyrobp;gene-LOC111240451;gene-LOC111231219;gene-LOC111217741;gene-LOC111231114;gene-LOC111230231;gene-LOC111217652;gene-LOC111231248;gene-LOC111232413;gene-snx20;gene-LOC111236833;gene-LOC111231239;gene-pstpip2;gene-LOC111226967;gene-cd74;gene-LOC1…
GO:0008150	biological process	GO:0051704	multi-organism process	4	3	NewGene_5072;gene-shbg;gene-LOC111237663;gene-LOC111217908	gene-pik3ap1;gene-LOC111227045;gene-ropn1l
GO:0008150	biological process	GO:0065007	biological regulation	35	121	gene-hpx;gene-LOC111230580;gene-LOC111223677;gene-eps8l2;gene-LOC111238766;gene-LOC111229407;gene-LOC111239822;gene-f2;gene-LOC111230973;gene-LOC111217075;gene-fgb;gene-gfi1b;NewGene_5072;gene-LOC111222305;gene-itih2;gene-LOC111217908;gene-LOC111237521;gene-fgg;gene-plg;gene-LOC111222425;gene-LOC111235834;gene-LOC111239401;gene-LOC111218168;gene-LOC111229209;gene-LOC111231429;gene-LOC111235819;ge…	NewGene_5499;gene-LOC111231293;gene-LOC111231439;gene-LOC111235822;gene-LOC111226944;gene-LOC111236056;gene-LOC111224654;gene-acod1;gene-LOC111218362;gene-cxcl13;gene-LOC111232852;gene-LOC111224736;gene-LOC111216695;gene-LOC111232849;gene-tmem173;gene-skap2;NewGene_6770;gene-LOC111235326;gene-LOC111224875;gene-LOC111235278;gene-LOC111233242;gene-LOC111229737;gene-LOC111216653;gene-ccr7;gene-LOC11…
GO:0008150	biological process	GO:0098754	detoxification	0	1	--	gene-LOC111229003

## Sheet: Table S4
Supplementary Table S4. GO analysis of DEGs in the SP vs. FP comparison group in this study
GO ID (level 1)	GO Term (level 1)	GO ID (level 2)	GO Term (level 2)	Number of SP vs. FP (up)	Number of SP vs. FP (down)	Genes of SP vs. FP up	Genes of SP vs. FP down
GO:0005575	cellular component	GO:0005622	intracellular	71	52	gene-map4k3;gene-LOC111216335;gene-chd6;gene-maml3;gene-LOC111238192;gene-LOC111221093;gene-atxn1;gene-shank2;gene-fam126b;gene-arntl;gene-LOC111222736;gene-LOC111218031;gene-znf365;gene-LOC111234102;gene-LOC111239711;gene-LOC111236700;gene-tbc1d4;gene-LOC111235596;gene-kdm7a;gene-cbx7;gene-LOC111223860;gene-LOC111234307;gene-LOC111225750;gene-mark2;NewGene_1851;gene-fstl4;gene-LOC111223806;gene-…	gene-gins4;gene-daw1;gene-LOC111232192;gene-hsd11b1l;gene-LOC111222103;gene-LOC111236782;gene-LOC111219755;NewGene_1554;gene-LOC111230825;gene-LOC111234580;gene-foxd1;NewGene_2288;gene-LOC111229382;gene-LOC111219667;gene-srpx;gene-pik3ap1;gene-mcm10;gene-eef1akmt3;gene-mettl1;gene-LOC111217330;NewGene_2728;gene-cript;gene-iqcg;gene-bfsp2;gene-tnfaip2;gene-LOC111221132;gene-LOC111230160;gene-LOC11…
GO:0005575	cellular component	GO:0032991	protein-containing complex	22	26	gene-lamb2;gene-arntl;gene-shank2;gene-myo3a;gene-LOC111216552;gene-LOC111229785;gene-LOC111236798;gene-LOC111219003;gene-LOC111220215;gene-cbx7;gene-LOC111235220;gene-LOC111223860;gene-LOC111234344;gene-LOC111223463;gene-LOC111235596;gene-gtf2a1l;gene-ap1s1;gene-smarcc1;gene-LOC111216800;gene-sncaip;gene-myo15b;gene-myo1h	gene-mrpl42;gene-LOC111219667;gene-LOC111229496;gene-LOC111233693;gene-dynlrb2;gene-eef1akmt3;NewGene_2728;gene-dnal1;gene-LOC111234025;gene-LOC111223728;gene-polr2h;gene-anapc15;gene-cd79a;gene-LOC111221132;gene-tnfaip2;gene-LOC111217439;gene-LOC111227209;gene-gpd1;gene-LOC111219484;gene-LOC111239430;gene-chtf8;gene-LOC111217645;gene-rsph9;gene-LOC111223702;gene-lpl;gene-col1a2
GO:0005575	cellular component	GO:0110165	cellular anatomical entity	148	143	gene-LOC111225651;gene-LOC111232834;gene-LOC111217845;gene-grik4;gene-LOC111223149;gene-LOC111229564;gene-LOC111226009;gene-nab1;gene-LOC111238492;gene-sphkap;gene-LOC111225592;NewGene_7146;gene-chd3;gene-LOC111229785;gene-LOC111236798;gene-LOC111227074;gene-LOC111222995;gene-atp2b3;gene-LOC111220775;gene-LOC111217602;gene-LOC111219907;gene-sncaip;gene-myo15b;gene-LOC111237548;gene-gdnf;gene-LOC1…	gene-LOC111219667;gene-pik3ap1;gene-LOC111239693;gene-srpx;gene-mettl1;gene-LOC111239164;gene-daw1;gene-LOC111233241;gene-hsd11b1l;gene-LOC111234580;gene-LOC111229335;gene-htra3;gene-LOC111220487;gene-dnaaf1;gene-tmem14a;gene-LOC111217173;gene-spef1;gene-LOC111231239;gene-LOC111219230;gene-loxl3;gene-LOC111239159;gene-LOC111222585;gene-dynlrb2;gene-LOC111239968;gene-LOC111239426;gene-LOC111226445…
GO:0003674	molecular function	GO:0003824	catalytic activity	56	46	gene-mast2;gene-map4k3;gene-LOC111231854;gene-chd6;gene-pde1a;gene-gucy1a2;gene-LOC111238076;gene-LOC111228073;gene-pde10a;gene-LOC111229676;gene-LOC111221332;gene-LOC111223306;gene-ippk;gene-myo15b;gene-mast1;gene-LOC111223864;gene-LOC111222736;gene-LOC111221013;gene-LOC111222933;gene-LOC111219534;gene-LOC111238496;gene-fam46c;gene-LOC111233829;gene-LOC111232712;gene-sik2;gene-trpm2;gene-pappa2;…	gene-LOC111222903;gene-klb;NewGene_1239;gene-dynlrb2;gene-adi1;gene-loxl3;gene-LOC111220973;gene-LOC111225415;gene-lpl;gene-haao;gene-LOC111234399;gene-LOC111235661;gene-LOC111239430;gene-gpd1;gene-LOC111238809;gene-LOC111237692;gene-LOC111218882;gene-pygl;gene-fuom;gene-LOC111236292;gene-LOC111224692;NewGene_1440;gene-LOC111235404;gene-LOC111227992;gene-LOC111225568;gene-LOC111228545;gene-LOC111…
GO:0003674	molecular function	GO:0005198	structural molecule activity	8	6	gene-LOC111229840;gene-shank2;gene-lamb2;gene-LOC111235596;gene-col27a1;gene-LOC111216800;gene-smtn;gene-LOC111229785	gene-bfsp2;gene-mrpl42;gene-LOC111224279;gene-LOC111223728;gene-LOC111219718;gene-col1a2
GO:0003674	molecular function	GO:0005215	transporter activity	20	7	gene-LOC111219003;gene-slc2a13;gene-LOC111233144;gene-LOC111216552;gene-atp2b3;gene-grik5;gene-LOC111224011;gene-LOC111225166;gene-LOC111228956;gene-LOC111231607;gene-LOC111222347;gene-atp11a;gene-slc9a5;gene-LOC111216868;gene-LOC111231557;gene-trpm2;gene-LOC111226009;gene-grik4;gene-ryr2;gene-LOC111235220	gene-LOC111232950;gene-LOC111217645;NewGene_2288;gene-LOC111236833;gene-LOC111217439;gene-slc2a12;gene-rbp4
GO:0003674	molecular function	GO:0005488	binding	151	120	gene-bahcc1;gene-kndc1;gene-clmn;gene-gucy1a2;gene-LOC111238076;gene-LOC111238192;gene-LOC111236008;gene-unc13b;gene-LOC111227096;gene-LOC111218031;gene-samd4a;gene-LOC111235880;gene-rab11fip3;gene-LOC111221013;gene-znf365;gene-atp11a;gene-kdm7a;gene-cuedc1;gene-cpeb3;gene-LOC111220215;gene-LOC111234307;gene-LOC111225750;gene-LOC111233941;NewGene_1851;gene-LOC111233339;gene-myo1h;gene-sgsm2;gene-…	gene-LOC111227107;gene-LOC111234945;gene-zmynd10;gene-LOC111217841;gene-cd74;gene-lpl;gene-rax;gene-LOC111227773;gene-haao;gene-LOC111228698;gene-fuom;gene-LOC111232306;gene-LOC111220202;gene-LOC111230160;gene-LOC111221132;gene-gpd1;NewGene_2181;gene-LOC111231420;NewGene_2504;gene-dnal1;gene-rbp4;gene-LOC111238799;gene-bhlhe41;gene-LOC111240451;gene-LOC111222719;gene-LOC111220973;gene-LOC11122949…
GO:0003674	molecular function	GO:0016209	antioxidant activity	0	1	--	gene-LOC111222800
GO:0003674	molecular function	GO:0031386	protein tag	0	2	--	gene-LOC111230825;gene-LOC111229382
GO:0003674	molecular function	GO:0038024	cargo receptor activity	1	2	gene-LOC111228073	gene-marco;gene-loxl3
GO:0003674	molecular function	GO:0045182	translation regulator activity	2	0	gene-cpeb3;gene-samd4a	--
GO:0003674	molecular function	GO:0060089	molecular transducer activity	15	10	gene-LOC111223902;gene-LOC111221093;gene-grik5;gene-LOC111220775;gene-LOC111218147;gene-grik4;gene-LOC111229723;gene-unc5a;gene-LOC111219208;gene-LOC111223130;gene-LOC111219907;gene-rxfp1;gene-adgrg6;gene-opn4;gene-LOC111232715	NewGene_1554;gene-LOC111239159;gene-gfral;gene-ramp2;gene-LOC111220487;gene-LOC111231238;gene-LOC111237683;gene-p2ry1;gene-LOC111236011;NewGene_2728
GO:0003674	molecular function	GO:0098772	molecular function regulator	18	30	gene-gdnf;gene-ralgds;gene-nampt;gene-LOC111224213;gene-LOC111232712;gene-tbc1d4;gene-LOC111219534;gene-LOC111232715;gene-LOC111222660;gene-LOC111227096;gene-LOC111218031;gene-sgsm2;gene-LOC111237548;gene-LOC111226903;gene-LOC111237630;gene-mark2;gene-LOC111238903;gene-kndc1	gene-LOC111222585;gene-LOC111226967;gene-tfpi2;gene-LOC111226478;gene-LOC111231219;gene-LOC111231239;gene-LOC111219156;gene-LOC111222719;gene-LOC111227990;gene-LOC111240400;gene-LOC111232188;NewGene_2181;gene-LOC111231420;gene-LOC111224846;gene-LOC111231293;gene-LOC111226964;gene-LOC111238842;NewGene_7109;gene-LOC111238292;gene-LOC111222103;gene-LOC111232306;gene-LOC111231248;NewGene_5301;gene-nb…
GO:0003674	molecular function	GO:0140110	transcription regulator activity	16	5	gene-crebrf;gene-maml3;gene-LOC111225592;gene-LOC111221093;gene-nab2;gene-trps1;gene-arntl;gene-LOC111235883;gene-cbfa2t3;gene-LOC111234102;gene-LOC111235875;gene-LOC111239711;gene-LOC111234344;gene-LOC111223860;gene-LOC111220895;gene-nab1	gene-foxd1;gene-LOC111220202;gene-LOC111232192;gene-LOC111231317;NewGene_1554
GO:0008150	biological process	GO:0000003	reproduction	9	3	gene-LOC111219534;gene-LOC111220215;gene-LOC111216800;gene-mast1;gene-mast2;gene-lamb2;gene-LOC111235220;gene-LOC111232712;gene-LOC111234178	gene-psmc3ip;gene-iqcg;gene-pik3ap1
GO:0008150	biological process	GO:0002376	immune system process	3	35	gene-LOC111219534;gene-LOC111223860;gene-tet3	gene-iqcg;NewGene_2728;gene-LOC111232188;gene-LOC111219398;gene-LOC111226967;gene-pik3ap1;gene-LOC111231219;gene-LOC111229382;gene-LOC111231462;NewGene_2288;gene-LOC111229075;gene-LOC111230825;gene-LOC111238842;gene-LOC111231248;gene-LOC111238292;gene-cd79a;gene-LOC111237683;gene-LOC111227990;gene-LOC111239826;gene-LOC111231420;NewGene_2181;gene-LOC111222585;gene-LOC111226478;gene-LOC111231239;ge…
GO:0008150	biological process	GO:0007610	behavior	8	1	gene-LOC111219534;gene-map4k3;gene-LOC111229785;gene-LOC111219003;gene-LOC111235220;gene-shank2;gene-mtm1;gene-LOC111239711	gene-LOC111224846
GO:0008150	biological process	GO:0008152	metabolic process	54	54	gene-LOC111234102;gene-znf365;gene-LOC111238496;gene-LOC111221013;gene-LOC111219534;gene-LOC111222933;gene-LOC111222736;gene-LOC111223864;gene-mast1;gene-sncaip;gene-pappa2;gene-LOC111229840;gene-sik2;gene-LOC111233829;gene-LOC111232712;gene-gucy1a2;gene-LOC111231854;gene-opn4;gene-map4k3;gene-mast2;gene-LOC111220086;gene-ippk;gene-lamb2;gene-LOC111221332;gene-LOC111223306;gene-LOC111229676;gene-…	gene-LOC111225692;gene-LOC111236364;gene-LOC111235676;NewGene_2288;gene-cdc45;gene-htra3;gene-LOC111223702;gene-faxdc2;gene-LOC111229382;gene-gins4;gene-LOC111222800;gene-hsd11b1l;gene-LOC111236782;gene-LOC111219755;gene-LOC111230825;gene-prim1;NewGene_2728;gene-LOC111217330;gene-LOC111227992;gene-LOC111217741;gene-LOC111225568;gene-LOC111228545;gene-LOC111224692;gene-srpx;gene-pik3ap1;gene-LOC11…
GO:0008150	biological process	GO:0009987	cellular process	121	115	gene-LOC111232715;gene-LOC111222933;gene-LOC111219534;gene-smarcc1;gene-LOC111223864;gene-LOC111237548;gene-sncaip;gene-LOC111221299;gene-mast1;gene-trpm2;gene-gdnf;gene-LOC111229840;gene-sik2;gene-LOC111233829;gene-LOC111223463;gene-LOC111233144;gene-adgrg6;gene-LOC111238903;gene-rxfp1;gene-mast2;gene-LOC111220086;gene-lamb2;gene-LOC111239386;gene-clstn2;gene-ippk;gene-LOC111223306;gene-LOC11121…	gene-LOC111224846;gene-bfsp2;gene-LOC111231293;gene-LOC111226964;NewGene_7109;NewGene_5301;gene-LOC111227209;gene-LOC111225415;gene-LOC111239430;gene-cxcl13;gene-dstn;gene-rsph9;gene-chtf8;gene-LOC111217645;gene-LOC111235661;gene-LOC111222585;gene-LOC111239159;gene-pdyn;gene-dynlrb2;gene-spef1;gene-adi1;gene-LOC111226478;gene-loxl3;NewGene_5761;gene-LOC111231239;gene-maats1;gene-cd79a;gene-LOC111…
GO:0008150	biological process	GO:0022414	reproductive process	9	3	gene-LOC111219534;gene-mast1;gene-mast2;gene-LOC111216800;gene-LOC111220215;gene-LOC111235220;gene-lamb2;gene-LOC111232712;gene-LOC111234178	gene-psmc3ip;gene-iqcg;gene-pik3ap1
GO:0008150	biological process	GO:0022610	biological adhesion	7	2	gene-tbc1d4;gene-LOC111217407;gene-LOC111239619;gene-lamb2;gene-clstn2;gene-LOC111219574;gene-LOC111232547	gene-mia;gene-LOC111222192
GO:0008150	biological process	GO:0023052	signaling	52	42	gene-lats2;gene-unc5a;gene-LOC111220775;gene-grik5;NewGene_7146;gene-mark2;gene-LOC111219698;gene-LOC111240461;gene-LOC111220215;gene-grik4;gene-LOC111235220;gene-ryr2;gene-mapk4;gene-nampt;gene-ralgds;gene-LOC111233462;gene-LOC111218147;gene-LOC111225651;gene-LOC111217845;gene-LOC111216800;gene-LOC111223306;gene-unc13b;gene-LOC111221093;gene-pde10a;gene-LOC111238076;gene-LOC111226903;gene-ank2;g…	gene-LOC111230825;NewGene_1554;gene-LOC111231248;gene-LOC111222103;gene-LOC111238292;gene-LOC111238842;gene-LOC111220487;gene-LOC111229382;gene-LOC111231238;gene-nbl1;gene-LOC111229075;gene-LOC111231462;gene-LOC111236011;gene-LOC111226967;gene-LOC111225013;gene-pik3ap1;gene-LOC111231219;gene-LOC111224692;gene-p2ry1;gene-LOC111232188;NewGene_2728;gene-LOC111240400;gene-LOC111224846;NewGene_5301;ge…
GO:0008150	biological process	GO:0032501	multicellular organismal process	46	25	gene-LOC111229288;gene-mtm1;gene-LOC111222921;NewGene_7123;gene-nav3;gene-nampt;gene-LOC111226009;gene-LOC111235220;gene-LOC111216800;gene-smtn;gene-fstl4;gene-tet3;gene-LOC111234178;gene-LOC111219574;gene-unc5a;gene-lats2;gene-LOC111229785;gene-LOC111219003;gene-LOC111240461;gene-LOC111220215;gene-LOC111220431;gene-mark2;gene-LOC111239711;gene-LOC111235596;gene-LOC111216825;gene-pappa2;gene-LOC1…	gene-LOC111217330;NewGene_2728;gene-LOC111217440;gene-p2ry1;gene-bhlhe41;gene-LOC111223518;gene-iqcg;gene-loxl3;gene-pik3ap1;gene-LOC111222585;gene-LOC111239159;gene-tfpi2;gene-LOC111227107;gene-nbl1;gene-rax;gene-lpl;gene-daw1;gene-slc2a12;gene-LOC111232466;gene-LOC111230160;gene-LOC111220202;gene-crip1;gene-zic5;gene-LOC111224846;gene-zic2
GO:0008150	biological process	GO:0032502	developmental process	44	22	gene-lamb2;gene-LOC111227525;gene-ippk;gene-LOC111239386;gene-shank2;gene-mast2;gene-pde1a;gene-LOC111239711;gene-LOC111216825;gene-LOC111235596;gene-pappa2;gene-LOC111223860;gene-LOC111237131;gene-LOC111235880;gene-LOC111237548;gene-LOC111221299;gene-LOC111218031;gene-mast1;gene-znf365;gene-LOC111234102;gene-LOC111232715;gene-LOC111219534;gene-fstl4;gene-LOC111234178;gene-tet3;gene-unc5a;gene-LO…	gene-LOC111222585;gene-tfpi2;gene-spef1;gene-LOC111219667;gene-loxl3;gene-pik3ap1;gene-iqcg;gene-LOC111217330;NewGene_2728;gene-LOC111217440;gene-crip1;gene-zic5;gene-zic2;gene-daw1;gene-slc2a12;gene-LOC111232466;gene-LOC111230160;gene-LOC111220202;gene-lpl;gene-rax;gene-nbl1;gene-LOC111227107
GO:0008150	biological process	GO:0040007	growth	3	1	gene-LOC111219534;gene-lamb2;gene-LOC111216800	NewGene_2288
GO:0008150	biological process	GO:0040011	locomotion	10	26	gene-lamb2;gene-LOC111239711;gene-LOC111235596;gene-mark2;gene-LOC111219534;gene-LOC111219003;gene-mast1;gene-mast2;gene-LOC111218031;gene-LOC111216800	gene-LOC111231293;gene-LOC111238842;gene-daw1;gene-LOC111226964;NewGene_7109;gene-LOC111231248;NewGene_5301;gene-LOC111231238;gene-LOC111231462;NewGene_2288;gene-LOC111229075;gene-cxcl13;gene-rsph9;gene-LOC111226967;gene-spef1;gene-LOC111226478;gene-LOC111219667;gene-LOC111231219;gene-LOC111231239;gene-pik3ap1;gene-LOC111227990;gene-iqcg;NewGene_2728;NewGene_2181;gene-LOC111232188;gene-LOC1112314…
GO:0008150	biological process	GO:0043473	pigmentation	2	0	gene-ippk;gene-LOC111223463	--
GO:0008150	biological process	GO:0044419	interspecies interaction between organisms	2	5	gene-LOC111219534;gene-tet3	gene-LOC111229382;gene-LOC111230825;gene-LOC111217645;gene-LOC111217439;NewGene_2728
GO:0008150	biological process	GO:0048511	rhythmic process	3	1	gene-LOC111235220;gene-nampt;gene-LOC111234344	gene-LOC111223518
GO:0008150	biological process	GO:0050896	response to stimulus	63	57	gene-LOC111232715;gene-LOC111219534;gene-LOC111237548;gene-LOC111223130;gene-LOC111223864;gene-LOC111218031;gene-mast1;gene-LOC111235883;gene-trpm2;gene-LOC111229840;gene-gdnf;gene-LOC111223860;gene-tbc1d4;gene-LOC111239711;gene-LOC111232712;gene-gucy1a2;gene-kndc1;gene-pde1a;gene-rxfp1;gene-maml3;gene-LOC111238903;gene-opn4;gene-adgrg6;gene-LOC111219208;gene-map4k3;gene-mast2;gene-LOC111220086;g…	NewGene_2288;gene-LOC111229075;gene-LOC111231462;gene-LOC111236011;gene-LOC111229382;gene-LOC111220487;gene-LOC111231238;gene-LOC111223702;gene-nbl1;gene-LOC111231248;gene-LOC111222103;gene-LOC111238292;gene-LOC111238842;gene-LOC111222800;gene-slc2a12;gene-LOC111230825;NewGene_1554;gene-LOC111232188;NewGene_2728;gene-LOC111240400;gene-LOC111224692;gene-p2ry1;gene-pik3ap1;gene-LOC111231219;gene-sr…
GO:0008150	biological process	GO:0051179	localization	44	43	gene-LOC111228073;gene-LOC111224011;gene-LOC111225166;gene-LOC111238192;gene-LOC111216552;gene-LOC111228956;gene-lamb2;gene-ippk;gene-mast2;gene-slc2a13;gene-LOC111233144;gene-LOC111235596;gene-snx21;gene-LOC111216868;gene-tbc1d4;gene-LOC111229840;gene-trpm2;gene-LOC111220678;gene-mast1;gene-LOC111223130;gene-rab11fip3;gene-LOC111219534;gene-znf365;gene-atp11a;gene-LOC111234178;gene-grik5;gene-at…	gene-commd3;gene-nbl1;gene-LOC111229075;NewGene_2288;gene-LOC111231462;gene-LOC111219755;gene-marco;gene-LOC111232466;gene-LOC111236833;gene-LOC111231248;gene-ramp2;gene-slc2a12;gene-LOC111217439;gene-LOC111238842;gene-daw1;gene-iqcg;gene-LOC111232950;gene-LOC111232188;gene-cript;NewGene_2728;gene-LOC111217741;gene-LOC111226967;gene-LOC111231219;gene-srpx;gene-pik3ap1;gene-cd74;gene-cxcl13;gene-r…
GO:0008150	biological process	GO:0051703	intraspecies interaction between organisms	1	0	gene-shank2	--
GO:0008150	biological process	GO:0051704	multi-organism process	9	4	gene-LOC111235220;gene-shank2;gene-LOC111232712;gene-LOC111234178;gene-LOC111219534;gene-mast1;gene-mast2;gene-LOC111216800;gene-LOC111220215	gene-pik3ap1;gene-LOC111229382;gene-iqcg;gene-LOC111230825
GO:0008150	biological process	GO:0065007	biological regulation	110	74	gene-LOC111227525;gene-skil;gene-relt;gene-lamb2;gene-LOC111223306;gene-LOC111220336;gene-stac;gene-nab2;gene-LOC111224011;gene-pde10a;gene-rxfp1;gene-adgrg6;gene-LOC111238903;gene-LOC111220086;gene-mast2;gene-pappa2;gene-trpm2;gene-gdnf;gene-LOC111220895;gene-LOC111229840;gene-LOC111233610;gene-LOC111216825;gene-LOC111235875;gene-LOC111222660;gene-LOC111232715;gene-LOC111219534;gene-bend5;gene-L…	gene-LOC111226478;gene-spef1;gene-LOC111231239;NewGene_5761;gene-LOC111239159;gene-LOC111222585;gene-pdyn;gene-LOC111231317;gene-LOC111235278;gene-LOC111239826;gene-LOC111227990;gene-cd79a;gene-anapc15;gene-LOC111226964;gene-LOC111231293;NewGene_5301;NewGene_7109;gene-LOC111219517;gene-LOC111219484;gene-LOC111224846;gene-LOC111235661;gene-cxcl13;gene-cdx1;gene-LOC111219667;gene-pik3ap1;gene-srpx;…
GO:0008150	biological process	GO:0098754	detoxification	0	1	--	gene-LOC111222800

## Sheet: Table S5
Supplementary Table S5. GO analysis of DEGs in the SL vs. FL comparison group in this study
GO ID (level 1)	GO Term (level 1)	GO ID (level 2)	GO Term (level 2)	Number of SL vs. FL (up)	Number of SL vs. FL (down)	Genes of SL vs. FL up	Genes of SL vs. FL down
GO:0005575	cellular component	GO:0005622	intracellular	53	157	gene-ncor1;gene-LOC111217483;gene-LOC111217237;gene-prkd3;gene-lztfl1;gene-pdk4;gene-mppe1;gene-LOC111223673;gene-LOC111236489;gene-retreg1;gene-LOC111221548;gene-LOC111234200;gene-LOC111224471;gene-klf12;gene-rorb;gene-esr1;gene-LOC111230334;gene-LOC111219142;gene-gpd1;gene-LOC111226886;gene-LOC111229831;gene-myo15b;gene-fbxo25;gene-LOC111223168;gene-LOC111239803;gene-LOC111232211;gene-col19a1;g…	gene-psmc6;gene-ufc1;gene-LOC111231978;gene-LOC111221130;gene-chchd5;gene-pcid2;gene-LOC111223790;gene-dpp3;gene-armc6;gene-cptp;gene-pcna;gene-dhrs1;gene-LOC111224598;gene-lman1;gene-cstf1;gene-LOC111229204;gene-snrpd3;gene-LOC111225540;gene-tbl2;gene-cisd2;gene-plekhh2;gene-fen1;gene-LOC111222069;gene-galnt5;gene-sf3b3;gene-psma2;gene-psmd8;gene-med20;gene-LOC111219851;gene-LOC111229626;gene-LO…
GO:0005575	cellular component	GO:0032991	protein-containing complex	15	67	gene-fbxo25;gene-myo15b;gene-hfe2;gene-col19a1;gene-LOC111236399;gene-atp5s;gene-ncor1;gene-LOC111227503;gene-gpd1;gene-LOC111232581;gene-tmem67;gene-LOC111228644;gene-LOC111223860;gene-jph2;gene-alk	gene-aurkaip1;gene-psmb8;gene-nus1;gene-psma1;gene-snrpf;gene-abcf1;gene-strap;gene-LOC111232798;gene-srp72;gene-LOC111236841;gene-gemin5;gene-LOC111238772;gene-ostc;gene-psmd14;gene-srp9;gene-LOC111221850;gene-mzt1;gene-psma5;gene-LOC111232852;gene-hyou1;gene-psmb2;gene-tmem258;gene-psmd1;gene-LOC111227940;gene-psma3;gene-LOC111239430;gene-psma6;gene-snrpe;gene-gng2;gene-LOC111239429;gene-LOC111…
GO:0005575	cellular component	GO:0110165	cellular anatomical entity	123	254	gene-LOC111221303;gene-abcc12;gene-smyd3;gene-LOC111219349;gene-hsf4;gene-LOC111232317;gene-abca3;gene-LOC111222601;gene-slc12a1;gene-met;gene-LOC111220407;gene-tmem266;gene-klhdc3;gene-LOC111234153;gene-creg2;gene-ano4;gene-LOC111227424;gene-tmem67;gene-LOC111234275;gene-alk;gene-slc20a2;gene-LOC111234405;gene-LOC111224814;gene-LOC111226508;gene-LOC111239883;gene-ptpra;gene-LOC111229012;gene-lam…	gene-txnl1;gene-LOC111237983;gene-spcs1;gene-LOC111239493;gene-tap1;gene-LOC111239428;gene-dnajc3;gene-LOC111224661;gene-LOC111218472;gene-sdf2;gene-pdia4;gene-actl6a;gene-psmc4;gene-LOC111225571;gene-slc2a10;gene-stat1;gene-noc4l;gene-cunh20orf24;gene-LOC111223693;gene-gorasp2;gene-hspa5;gene-erlec1;gene-adss;gene-dstn;NewGene_5233;gene-tram1;gene-psmd12;gene-derl1;gene-LOC111235219;gene-psmd13;…
GO:0003674	molecular function	GO:0003824	catalytic activity	69	167	gene-LOC111229831;gene-ret;gene-myo15b;gene-LOC111230334;gene-LOC111228020;gene-abca12;gene-acvr2a;gene-lipe;gene-enox2;gene-LOC111218608;gene-ctsl;gene-LOC111221548;gene-LOC111219271;gene-dgat2;gene-LOC111237667;gene-rhbdl3;gene-ulk2;gene-LOC111232924;gene-LOC111232927;gene-aspg;gene-ecel1;gene-LOC111233801;gene-LOC111229023;gene-LOC111231860;gene-degs2;gene-LOC111230346;gene-pnpla2;gene-gys2;ge…	gene-LOC111237149;gene-LOC111236009;gene-odc1;gene-fkbp11;gene-ublcp1;gene-ca6;gene-hras;gene-ppp5c;gene-gfer;gene-mars;gene-tars;gene-uchl3;gene-alg9;gene-axl;gene-cars;gene-nus1;gene-casp7;gene-LOC111235599;gene-pigm;gene-LOC111225013;gene-atic;gene-LOC111218848;gene-LOC111224369;gene-LOC111229229;gene-tarbp1;gene-gng2;gene-ptgr1;gene-yars;gene-psma5;gene-LOC111235520;gene-LOC111220323;gene-LOC…
GO:0003674	molecular function	GO:0005198	structural molecule activity	6	13	gene-LOC111223168;NewGene_6713;gene-col19a1;gene-LOC111228595;gene-lamc3;gene-LOC111229012	gene-LOC111233470;gene-nup85;gene-LOC111232852;gene-LOC111229229;gene-lrrk2;gene-mrpl22;gene-LOC111217052;gene-dcn;gene-LOC111228767;gene-LOC111225571;gene-psmd13;gene-LOC111219851;gene-LOC111230072
GO:0003674	molecular function	GO:0005215	transporter activity	26	13	gene-LOC111236490;gene-LOC111230454;gene-LOC111221953;gene-LOC111240106;gene-LOC111233144;gene-slc2a5;gene-ryr2;gene-abcb1;gene-abca12;gene-LOC111224814;gene-LOC111230824;gene-slc20a2;gene-abcb6;gene-atp5s;gene-LOC111231833;gene-LOC111240213;gene-LOC111227424;gene-LOC111231224;gene-abca3;gene-slc12a1;gene-chrng;gene-LOC111236399;gene-tmem266;gene-LOC111232386;gene-abcc12;gene-slc16a5	gene-LOC111229626;gene-slc10a7;gene-slc30a5;gene-LOC111228377;gene-piezo2;gene-itgb1bp1;gene-slc39a1;gene-slc2a10;gene-LOC111238046;gene-cptp;gene-LOC111239425;gene-tap1;gene-LOC111237823
GO:0003674	molecular function	GO:0005488	binding	98	204	gene-gpd1;gene-LOC111223670;gene-LOC111219142;gene-stab2;gene-LOC111234501;gene-esr1;gene-LOC111224521;gene-abcb6;gene-LOC111222229;gene-LOC111232211;gene-LOC111237257;gene-LOC111239803;gene-LOC111238571;gene-LOC111222178;gene-pno1;gene-cunh2orf88;gene-LOC111223725;gene-prkd3;gene-phlda2;gene-LOC111217237;gene-agbl4;gene-LOC111228885;gene-LOC111223673;gene-LOC111236489;gene-ryr2;gene-LOC111233347…	gene-LOC111222174;gene-dstn;gene-LOC111228539;gene-mocs1;gene-mettl4;gene-mki67;gene-LOC111235219;gene-psmd13;gene-LOC111220441;gene-larp7;gene-LOC111233470;gene-asns;gene-hmgxb4;gene-nars;gene-fkbp14;gene-LOC111230779;gene-rmi1;gene-LOC111225667;gene-tap1;gene-LOC111222859;gene-LOC111222945;gene-LOC111224661;gene-dnajc3;gene-snrpb2;gene-psmc4;gene-LOC111234033;gene-LOC111225571;gene-actl6a;gene-…
GO:0003674	molecular function	GO:0016209	antioxidant activity	0	1	--	gene-txnl1
GO:0003674	molecular function	GO:0031386	protein tag	0	1	--	gene-nfatc2ip
GO:0003674	molecular function	GO:0038024	cargo receptor activity	1	1	gene-LOC111229326	gene-marco
GO:0003674	molecular function	GO:0045182	translation regulator activity	0	3	--	gene-abcf1;gene-mtif3;gene-LOC111235257
GO:0003674	molecular function	GO:0060089	molecular transducer activity	11	4	gene-met;gene-chrng;gene-hfe2;gene-LOC111226886;gene-ret;gene-acvr2a;gene-LOC111234275;gene-alk;gene-rorb;gene-esr1;gene-erbb2	gene-LOC111225830;gene-axl;gene-LOC111232852;gene-LOC111224316
GO:0003674	molecular function	GO:0098772	molecular function regulator	10	18	gene-met;gene-LOC111222660;gene-ncor1;gene-LOC111217483;gene-fgf19;gene-alk;gene-LOC111224021;gene-cfap43;gene-LOC111223725;gene-LOC111228599	gene-cst7;gene-LOC111231239;gene-LOC111225366;gene-itgb1bp1;NewGene_2181;gene-LOC111227501;gene-LOC111228497;gene-LOC111239575;gene-psmd1;gene-LOC111227502;gene-LOC111230579;gene-podn;gene-LOC111233403;gene-etaa1;gene-LOC111231248;gene-dnajc3;gene-lrrk2;gene-pcna
GO:0003674	molecular function	GO:0140110	transcription regulator activity	15	9	gene-LOC111223673;gene-LOC111232799;gene-LOC111220407;gene-foxn3;gene-LOC111217694;gene-ncoa4;gene-hsf4;gene-LOC111219142;gene-LOC111218432;gene-LOC111223860;gene-rorb;gene-esr1;gene-LOC111217237;gene-klf12;gene-ncor1	gene-LOC111217418;gene-LOC111231978;gene-nrf1;gene-actl6a;gene-med20;gene-LOC111232852;gene-LOC111234299;gene-wdr77;gene-stat1
GO:0008150	biological process	GO:0000003	reproduction	4	9	gene-klhdc3;gene-LOC111228595;gene-LOC111228644;gene-met	gene-wdr77;gene-wdr1;gene-fstl3;gene-hyou1;gene-npm3;gene-psmd13;gene-tcte1;gene-LOC111221703;gene-mki67
GO:0008150	biological process	GO:0002376	immune system process	4	30	gene-ncor1;gene-klf9;gene-ttc7a;gene-LOC111223860	gene-LOC111229204;gene-cst7;gene-LOC111233718;gene-LOC111231239;gene-idh1;gene-LOC111224316;gene-lsm8;gene-wdr1;gene-LOC111219793;gene-LOC111236841;NewGene_2181;gene-LOC111230317;gene-LOC111233688;gene-fstl3;gene-LOC111221130;gene-pcid2;gene-psmd13;gene-LOC111222399;gene-LOC111219851;gene-armc6;gene-LOC111239430;gene-tapbpl;gene-ilf2;gene-LOC111239826;gene-LOC111231248;gene-LOC111224661;gene-LOC1…
GO:0008150	biological process	GO:0007610	behavior	2	7	gene-met;gene-alk	gene-LOC111222865;gene-vcp;gene-ca6;gene-opa3;gene-lrrk2;gene-LOC111221703;gene-dnajb6
GO:0008150	biological process	GO:0008152	metabolic process	72	183	gene-erbb2;gene-hsd11b2;gene-uros;gene-ptpra;gene-LOC111239431;gene-cerk;gene-noct;gene-LOC111224814;gene-alk;gene-LOC111234275;gene-klhdc3;gene-l2hgdh;gene-acp7;gene-met;gene-LOC111232326;gene-LOC111223516;gene-LOC111234241;gene-smyd3;gene-hsf4;gene-prkd3;gene-agbl4;gene-retreg1;gene-LOC111234200;gene-LOC111223673;gene-mppe1;gene-LOC111228885;gene-LOC111233347;gene-pdk4;gene-gpd1;gene-LOC1112191…	gene-st6gal2;gene-LOC111223831;gene-asns;gene-LOC111230779;gene-fkbp14;gene-nars;gene-pigu;gene-LOC111225667;gene-psmd12;gene-LOC111228539;NewGene_5233;gene-mocs1;gene-psma8;gene-mettl4;gene-prmt5;gene-LOC111235219;gene-uggt1;gene-larp7;gene-psmd13;gene-LOC111236292;gene-LOC111223510;gene-wars2;gene-wars;gene-polr2d;gene-LOC111235585;gene-LOC111230145;gene-erlec1;gene-adss;gene-LOC111227494;gene-…
GO:0008150	biological process	GO:0009987	cellular process	116	246	gene-ncoa4;gene-hfe2;gene-LOC111231860;gene-LOC111229023;gene-LOC111232799;gene-LOC111230346;gene-LOC111217407;gene-degs2;gene-LOC111216822;gene-gys2;gene-LOC111221953;gene-ttc7a;gene-LOC111226430;gene-ulk2;gene-LOC111232386;gene-LOC111219615;gene-chrng;gene-cep131;gene-LOC111232924;gene-kank1;gene-LOC111222951;gene-LOC111232927;gene-atp5s;gene-aspg;gene-ecel1;gene-LOC111233801;gene-LOC111228644;…	gene-axl;gene-snrpf;gene-uchl3;gene-tars;gene-nus1;gene-LOC111234299;gene-podn;gene-gpr180;gene-cars;gene-LOC111227640;gene-gclm;gene-LOC111235257;gene-strap;gene-dcn;gene-tac1;gene-mtif3;gene-atic;gene-pigm;gene-LOC111235599;gene-LOC111225013;gene-fkbp11;gene-ublcp1;gene-odc1;gene-gemin5;gene-LOC111237149;gene-LOC111239575;gene-hsp90b1;gene-hras;gene-ca6;gene-mars;gene-nfatc2ip;gene-LOC111238772…
GO:0008150	biological process	GO:0022414	reproductive process	4	8	gene-met;gene-LOC111228644;gene-LOC111228595;gene-klhdc3	gene-mki67;gene-LOC111221703;gene-tcte1;gene-psmd13;gene-npm3;gene-fstl3;gene-wdr1;gene-wdr77
GO:0008150	biological process	GO:0022610	biological adhesion	8	5	gene-ret;gene-LOC111219349;gene-col19a1;gene-LOC111217407;gene-LOC111219615;gene-ncam1;gene-LOC111232581;gene-stab2	gene-itgb1bp1;gene-LOC111226798;gene-cdh11;gene-LOC111224598;gene-thbs2
GO:0008150	biological process	GO:0023052	signaling	22	32	gene-met;gene-chrng;gene-LOC111226886;gene-alk;gene-ecel1;gene-LOC111219142;gene-LOC111222951;gene-klhdc3;gene-esr1;gene-rorb;gene-hfe2;gene-acvr2a;gene-ryr2;gene-LOC111224021;gene-prkd3;gene-LOC111223860;gene-LOC111223725;gene-LOC111228898;gene-LOC111232581;gene-LOC111217483;gene-erbb2;gene-fgf19	gene-LOC111230579;gene-LOC111234964;gene-LOC111232852;gene-lrrk2;gene-LOC111231248;gene-hyou1;gene-LOC111239813;gene-LOC111221500;gene-LOC111231239;gene-LOC111225667;gene-gng2;NewGene_2181;gene-tac1;gene-LOC111225013;gene-actl6a;gene-fadd;gene-dnajc3;gene-LOC111224661;gene-uchl3;gene-LOC111222519;gene-gpr180;gene-podn;gene-tbl2;gene-hras;gene-LOC111222865;gene-LOC111233718;gene-LOC111239575;gene-…
GO:0008150	biological process	GO:0032501	multicellular organismal process	40	58	gene-hsd11b2;gene-mmd;gene-lamc3;gene-erbb2;gene-fgf19;gene-ttc7a;gene-LOC111223860;gene-noct;gene-hfe2;gene-ptpra;gene-LOC111232799;gene-kank1;gene-klf9;gene-alk;gene-tmem67;gene-hsf4;gene-ulk2;gene-vit;gene-LOC111221303;gene-LOC111223516;gene-met;gene-LOC111219615;gene-chrng;gene-ncor1;gene-LOC111228595;gene-ncam1;gene-LOC111217267;gene-cunh6orf58;gene-LOC111234200;gene-vwc2;gene-retreg1;gene-L…	gene-pcid2;gene-tbpl1;gene-actl6a;gene-LOC111222399;gene-armc6;gene-strap;gene-psmc4;gene-dcn;gene-nus1;gene-LOC111226798;gene-dhdds;gene-nup43;gene-wdr18;gene-LOC111224661;gene-tars;gene-xpnpep3;gene-nfatc2ip;gene-vcp;gene-LOC111229204;gene-gfer;gene-LOC111233718;gene-LOC111228416;gene-LOC111222865;gene-LOC111230145;gene-fen1;gene-slc2a10;gene-wars2;gene-itgb1bp1;gene-LOC111234195;gene-odc1;gene…
GO:0008150	biological process	GO:0032502	developmental process	37	52	gene-cunh6orf58;gene-LOC111221548;gene-vwc2;gene-LOC111234200;gene-LOC111228595;gene-LOC111228519;gene-ncor1;gene-LOC111217267;gene-ncam1;gene-LOC111229831;gene-ret;gene-col19a1;gene-LOC111223168;gene-abcb6;gene-LOC111235112;gene-LOC111228020;gene-stab2;gene-hfe2;gene-LOC111232799;gene-ptpra;gene-ttc7a;gene-fgf19;gene-lamc3;gene-erbb2;gene-mmd;gene-LOC111223860;gene-LOC111221303;gene-smyd3;gene-u…	gene-LOC111221500;gene-LOC111221703;gene-LOC111225667;gene-fstl3;gene-wdr77;gene-idh1;gene-lsm8;gene-LOC111230779;gene-wdr1;gene-dnajb6;gene-dpm3;gene-kirrel2;gene-mki67;gene-cdh11;gene-specc1;gene-LOC111219851;gene-lrrk2;gene-LOC111232852;gene-LOC111234347;gene-manf;gene-LOC111230145;gene-fen1;gene-xpnpep3;gene-vcp;gene-gfer;gene-LOC111229204;gene-LOC111228416;gene-LOC111222865;gene-odc1;gene-sa…
GO:0008150	biological process	GO:0040007	growth	2	4	gene-tmem67;gene-erbb2	gene-sar1b;gene-dcn;gene-LOC111221703;gene-LOC111233403
GO:0008150	biological process	GO:0040011	locomotion	7	11	gene-ret;gene-erbb2;gene-fgf19;gene-alk;gene-met;gene-ncam1;gene-LOC111221548	gene-itgb1bp1;gene-wdr1;NewGene_2181;gene-LOC111231248;gene-lrrk2;gene-cdh11;gene-LOC111228416;gene-actl6a;gene-tcte1;gene-LOC111222865;gene-LOC111231239
GO:0008150	biological process	GO:0044419	interspecies interaction between organisms	0	10	--	gene-LOC111237879;gene-hspa5;gene-LOC111233718;gene-LOC111222971;gene-pcna;gene-hsp90b1;gene-LOC111224316;gene-LOC111219793;gene-psmd14;gene-LOC111233688
GO:0008150	biological process	GO:0048511	rhythmic process	4	0	gene-LOC111232799;gene-enox2;gene-noct;gene-ncor1	--
GO:0008150	biological process	GO:0050896	response to stimulus	31	72	gene-chrng;gene-met;gene-smyd3;gene-LOC111221303;gene-LOC111226886;gene-ecel1;gene-LOC111219142;gene-alk;gene-esr1;gene-rorb;gene-klhdc3;gene-LOC111222951;gene-LOC111232799;gene-ryr2;gene-acvr2a;gene-hfe2;gene-abcb1;gene-ncam1;gene-LOC111232581;gene-LOC111228898;gene-LOC111223725;gene-LOC111223860;gene-prkd3;gene-LOC111224021;gene-erbb2;gene-fgf19;gene-LOC111217483;gene-LOC111240106;gene-ncor1;ge…	gene-hras;gene-slc30a5;gene-LOC111228416;gene-LOC111233718;gene-LOC111222971;gene-fkbp11;gene-LOC111225830;gene-LOC111237149;gene-hsp90b1;gene-LOC111239575;gene-LOC111224316;gene-LOC111236841;gene-itgb1bp1;gene-LOC111233688;gene-LOC111237879;gene-tac1;gene-abcf1;gene-LOC111225013;gene-bcl3;gene-uchl3;gene-fadd;gene-LOC111239425;gene-gpr180;gene-podn;gene-LOC111231239;gene-gng2;gene-rhno1;gene-LOC…
GO:0008150	biological process	GO:0051179	localization	43	52	gene-LOC111234405;gene-slc20a2;gene-LOC111228644;gene-LOC111230824;gene-kank1;gene-ano4;gene-LOC111227424;gene-atp5s;gene-LOC111232386;gene-tmem266;gene-met;gene-chrng;gene-slc12a1;gene-cep131;gene-abca3;gene-abcc12;gene-smyd3;gene-ankrd50;gene-LOC111240106;gene-LOC111233144;gene-LOC111221953;gene-erbb2;gene-ttc7a;gene-LOC111224814;gene-LOC111223670;gene-LOC111231224;gene-LOC111231833;gene-LOC111…	gene-LOC111238046;gene-slc39a1;NewGene_2181;gene-wdr1;gene-nup85;gene-snrpe;gene-uso1;gene-pigu;gene-LOC111231239;gene-mzt1;NewGene_5233;gene-ilf2;gene-tram1;gene-LOC111234347;gene-srp9;gene-LOC111231248;gene-hyou1;gene-psmd12;gene-LOC111232852;gene-lrrk2;gene-slc10a7;gene-LOC111229626;gene-psmd13;gene-LOC111219851;gene-piezo2;gene-LOC111228770;gene-LOC111227940;gene-slc2a10;gene-LOC111217741;gen…
GO:0008150	biological process	GO:0051704	multi-organism process	2	4	gene-LOC111228595;gene-LOC111228644	gene-npm3;gene-wdr77;gene-wdr1;gene-fstl3
GO:0008150	biological process	GO:0065007	biological regulation	69	103	gene-LOC111221303;gene-smyd3;gene-hsf4;gene-LOC111232317;gene-LOC111220407;gene-met;gene-klhdc3;gene-klf9;gene-ano4;gene-tmem67;gene-alk;gene-noct;gene-LOC111239883;gene-ptpra;gene-fgf19;gene-mmd;gene-erbb2;gene-LOC111218432;gene-LOC111228599;gene-LOC111224021;gene-LOC111234090;gene-LOC111223860;gene-LOC111232211;gene-LOC111236399;gene-esr1;gene-LOC111219142;gene-LOC111223670;gene-stab2;gene-ryr2…	gene-LOC111219793;gene-wdr1;gene-pelo;gene-LOC111230779;gene-LOC111216518;gene-wdr77;gene-fstl3;gene-LOC111228497;gene-LOC111225667;gene-cps1;gene-opa3;gene-psmg2;gene-LOC111236860;gene-LOC111239813;gene-LOC111221500;gene-prpf19;gene-LOC111234347;gene-ilf2;gene-LOC111227671;gene-LOC111231248;gene-med20;gene-prmt5;gene-LOC111230579;gene-mki67;gene-LOC111234964;gene-dnajb6;gene-stat1;gene-LOC111237…
GO:0008150	biological process	GO:0098754	detoxification	0	1	--	gene-txnl1
GO:0008150	biological process	GO:0110148	biomineralization	1	0	gene-LOC111223168	--

## Sheet: Table S6
Supplementary Table S6. DEGs of significantly enriched KEGG-Categories between fast- and slow-growing greater amberjack
#KEGG-Category (level 1)	#KEGG-Category (level 2)	Pathway	ko-id	GeneRatio	BgRatio	P-value	qvalue*
SH vs. FH
Cellular Processes	Cell growth and death	Necroptosis	ko04217	16/224 (7.14%)	227/9181 (2.47%)	0.0001	0.0019
	Transport and catabolism	Phagosome	ko04145	19/224 (8.48%)	316/9181 (3.44%)	0.000.3	0.0032
Environmental Information Processing	Signaling molecules and interaction	Cell adhesion molecules	ko04514	20/224 (8.93%)	381/9181 (4.15%)	0.0010	0.0112
Metabolism	Amino acid metabolism	Tryptophan metabolism	ko00380	6/224 (2.68%)	56/9181 (0.61%)	0.0023	0.0230
	Amino acid metabolism	Tyrosine metabolism	ko00350	6/224 (2.68%)	57/9181 (0.62%)	0.0025	0.0230
	Lipid metabolism	Primary bile acid biosynthesis	ko00120	3/224 (1.34%)	22/9181 (0.24%)	0.0157	0.1206
Human Diseases	Infectious disease: bacterial	Salmonella infection	ko05132	17/224 (7.59%)	367/9181 (4%)	0.0084	0.0697
	Immune disease	Autoimmune thyroid disease	ko05320	1/224 (0.45%)	1/9181 (0.01%)	0.0244	0.1355
Organismal Systems	Immune system	RIG-I-like receptor signaling pathway	ko04622	7/224 (3.12%)	111/9181 (1.21%)	0.0187	0.1304
		Intestinal immune network for IgA production	ko04672	7/224 (3.12%)	112/9181 (1.22%)	0.0196	0.1304
		Natural killer cell mediated cytotoxicity	ko04650	2/224 (0.89%)	10/9181 (0.11%)	0.0234	0.1355
	Sensory system	Phototransduction - fly	ko04745	1/224 (0.45%)	1/9181 (0.01%)	0.0244	0.1355
	Development and regeneration	Osteoclast differentiation	ko04380	2/224 (0.89%)	11/9181 (0.12%)	0.0282	0.1484
SP vs. FP
Organismal Systems	Immune system	Cytosolic DNA-sensing pathway	ko04623	8/204 (3.92%)	70/9181 (0.76%)	0.0002	0.0045
		NOD-like receptor signaling pathway	ko04621	15/204 (7.35%)	278/9181 (3.03%)	0.0013	0.0268
		C-type lectin receptor signaling pathway	ko04625	9/204 (4.41%)	202/9181 (2.2%)	0.0362	0.4092
	Circulatory system	Adrenergic signaling in cardiomyocytes	ko04261	12/204 (5.88%)	263/9181 (2.86%)	0.0143	0.2164
	Endocrine system	GnRH signaling pathway	ko04912	7/204 (3.43%)	145/9181 (1.58%)	0.0427	0.4092
		Insulin secretion	ko04911	1/204 (0.49%)	2/9181 (0.02%)	0.0439	0.4092
Human Diseases	Infectious disease: bacterial	Salmonella infection	ko05132	19/204 (9.31%)	367/9181 (4%)	0.0005	0.0124
	Neurodegenerative disease	Parkinson disease	ko05012	2/204 (0.98%)	4/9181 (0.04%)	0.0029	0.0495
	Cancer: specific types	Pancreatic cancer	ko05212	1/204 (0.49%)	2/9181 (0.02%)	0.0439	0.4092
Cellular Processes	Cell growth and death	Necroptosis	ko04217	10/204 (4.9%)	227/9181 (2.47%)	0.0300	0.4036
SL vs. FL
Organismal Systems	Immune system	Cytosolic DNA-sensing pathway	ko04623	9/334 (2.69%)	70/9181 (0.76%)	0.0009	0.0233
		C-type lectin receptor signaling pathway	ko04625	13/334 (3.89%)	202/9181 (2.2%)	0.0329	0.3597
Genetic Information Processing	Folding, sorting and degradation	Protein export	ko03060	5/334 (1.5%)	22/9181 (0.24%）	0.0010	0.0233
	Transcription	Spliceosome	ko03040	14/334 (4.19%)	172/9181 (1,87%)	0.0040	0.0629
Environmental Information Processing	Membrane transport	ABC transporters	ko02010	8/334 (2.4%)	57/9181 (0.62%)	0.0010	0.0233
Cellular Processes	Transport and catabolism	Phagosome	ko04145	22/334 (6.59%)	316/9181 (3.44%)	0.0026	0.0535
Metabolism	Metabolism of terpenoids and polyketides	Terpenoid backbone biosynthesis	ko00900	5/334 (1.5%)	28/9181 (0.3%)	0.0030	0.0541
	Metabolism of cofactors and vitamins	Riboflavin metabolism	ko00740	3/334 (0.9%)	11/9181 (1.2%)	0.0063	0.0900
		One carbon pool by folate	ko00670	4/334 (1.2%)	22/9181 (0.24%)	0.0075	0.0967
	Glycan biosynthesis and metabolism	N-Glycan biosynthesis	ko00510	7/334 (2.1%)	73/9181 (0.8%)	0.0165	0.1956
